# Supplementary material for: The Association of Resilience with Mental Health in a Large Population-Based Sample (LIFE-Adult-Study)
Source: Int J Environ Res Public Health. 2022 Nov 29;19(23):15944. doi: 10.3390/ijerph192315944 (PMC9740913; doi:10.3390/ijerph192315944)
Supplement: Supplementary file 1 [file ijerph-19-15944-s001.zip]

Archive with 1 entries (1 files):
- ijerph-2021236-supplementary.pdf
